# Supplementary material for: Dynamic structure of E. coli cytoplasm: supramolecular complexes and cell aging impact spatial distribution and mobility of proteins
Source: Commun Biol. 2024 Apr 27;7:508. doi: 10.1038/s42003-024-06216-3 (PMC11055878; doi:10.1038/s42003-024-06216-3)
Supplement: Supplementary file 4 — Supplementary Data 1 [file 42003_2024_6216_MOESM4_ESM.xlsx]

## Sheet: Figure 2
		rpsB distibution (% differense between poles and middle area)				Lateral diffusion coefficient (um^2/s)									Pole/middle ratio of lateral diffusion coeficcients
		Control	50 ng/mL Erythromycin	250 ng/mL Erythromycin		Control		50 ng/mL Erythromycin		250 ng/mL Erythromycin		500 ng/mL Rifampicin			Control	50 ng/mL Erythromycin	250 ng/mL Erythromycin	500 ng/mL Rifampicin
		19.7245	11.1443	7.38975		Middle	Poles	Middle	Poles	Middle	Poles	Middle	Poles		0.62413	0.68185	0.829308	0.650902
		6.01564	11.3114	9.72998		12.93	8.07	14.27	9.73	12.42	10.3	16.07	10.46		0.698379	0.756833	0.818035	0.81705
		10.8954	3.53572	5.10484		14.19	9.91	11.31	10.8	14.52	10.16	16	13.13		0.781136	0.762157	0.816804	0.6825
		4.83974	8.03318	5.83071		10.92	8.53	13.02	8.62	16.06	11.86	17.65	10.92		0.796909	0.753316	0.922176	0.63375
		10.9941	7.15569	5.45373		9.06	7.22	15.22	8.52	14.15	13.39	14.47	10.14		0.860681	0.791859	0.671233	0.624363
		13.9715	10.6336	9.42409		9.69	8.34	13.61	10.31	12.89	10.78	14.61	11.02		0.868472	0.887865	0.615816	0.807932
		11.752	17.5088	7.86279		10.34	8.98	15.26	11.56	11.57	9.89	14.18	14.26		1.05628	0.784494	0.680565	0.612301
		4.40643	15.6563	9.79803		9.24	9.76	12.44	11.94	12.77	9.63	15.86	8.86		0.60619	0.593298	0.730035	0.59226
		6.41834	15.7787	8.81023		9.37	5.68	13.66	9.03	15.68	10.33	15.85	8.57		0.541811	0.804555	0.574088	0.59206
		16.6214	14.6309	10.7309		14.47	7.84	12.55	10.95	15.07	7.4	15.96	8.65		0.884473	0.80676	0.799845	0.742642
		6.92511	7.56299	7.95011		10.82	9.57	14.76	10.98	13.71	10.31	15.67	10.85		0.729537	0.634993	0.948142	0.741185
		25.1579	16.8989	6.69848		11.24	8.2	14.19	9.69	14.07	10.97	15.21	10.51		0.717178	0.703801	0.693172	0.677715
		6.90294	11.6945	8.59301		16.3	11.69	10.41	10.74	10.99	8.02	15.58	9.61		0.778535	0.656752	0.529366	0.567465
		9.78764	22.6668	8.22792		11.74	9.14	10.88	8.17	13.34	6.76	12.81	9		0.717657	0.754823	0.572435	0.570618
		13.253	14.701	10.1963		11.44	8.21	10.65	9.39	11.78	7.31	14.56	9.05		1.24265	0.72328	0.590561	0.617666
		18.5194	15.5626	9.94241		9.52	11.83	13.39	9.88	14.82	9.26	11.63	9.79		0.597438	0.559297	0.596939	0.650473
		9.60134	16.1495	11.6992		10.93	6.53	10.35	7.64	14.25	9.36	17.83	10.31		0.798617	0.828685	0.577306	0.889724
		17.2907	11.6076	10.7851		11.57	9.24	14.06	10.4	14.42	8.7	15.29	14.2		0.662069	0.869323	0.579297	0.815163
		8.54597	14.7069	9.67794		11.6	7.68	12.97	10.91	14.77	8.73	12.32	13.01		0.739919	0.597561	0.760029	0.581366
		13.028	13.038	3.14344		9.92	7.34	12.44	8.82	14.24	10.42	17.63	9.11		0.869176	0.668699	0.977389	0.783663
		11.5812	9.82313	11.6495		11.16	9.7	11.84	9.87	14.63	13.4	15.23	12.28		0.59375	0.503171	0.681592	0.641026
		6.2469	13.5644	1.61246		10.56	6.27	11.95	7.14		9.59	17.17	9.75		0.730195	0.728682	0.626155	0.798159
		21.7834	8.08753	5.71402		8.71	6.36		10.34		8.81	16.72	12.14		0.706049	0.789625	0.767061	0.698973
		22.9141	8.607	6.74872		10.58	7.47		8.22		8.43	20.14	10.89		0.755639	0.70317	0.868062	0.821566
		14.6152	6.28178	7.69081		10.64	8.04		7.32		9.54	16.06	12.8		0.701726	0.794118	0.638681	0.522248
		16.4355	8.17051	10.7161		12.17	8.54		8.64		8.52	12.09	6.69		0.625789	0.94761	0.625187	0.837627
		13.9407	6.95008	5.82586		11.09	6.94		10.31		8.34		10.73		0.630125	0.837559	0.74618	0.610577
		9.67345	10.2735	10.9211		11.22	7.07		8.92		8.79		8.89		0.71059	0.766197	0.560272	0.739011
		8.67979	16.422	8.36682		12.37	8.79		8.16		6.6		10.76		0.593863	0.727409	0.781377	0.595873
		14.1261	16.6349	6.70933		11.08	6.58		9.74		11.58		6.93		0.872517	0.784167	0.784076	0.713672
		9.07986	6.51373	6.87351		12.08	10.54		10.5		11.62		8.3		0.81614	0.810628	0.570526	0.633202
		14.6852	5.00278	5.09487		12.02	9.81		8.39		8.13		11.29		0.716563	0.790338	0.97193	0.711161
		16.7448	10.1756	12.5761		14.43	10.34		8.18		13.85		12.68		0.92268	0.660028	0.960472	0.744931
		10.6601	8.78008	8.46928		11.64	10.74		9.28		13.85		11.39		0.507117	0.669275	0.852982	0.76586
		14.0081	11.3086	17.2731		11.24	5.7		9.41		12.3		11.71		0.70646	0.781033	0.762356	0.782468
		17.4593	6.97152	7.88981		12.23	8.64		10.13		11.26		9.64		0.684455	0.746338	0.796886	0.707792
		19.7498	13.081	7.31923			8.85		9.68		11.77		8.72		0.702608	0.642283	0.747191	0.616563
		8.60178	12.8502	8.29371			9.97		7.99		10.64		10.87		0.470696	0.822347	0.640449	0.530913
		15.2464	9.24806	11.5652			5.14		10.23		9.12		9.36		0.716336	0.681588	0.801777	0.485227
		16.9901	14.4005	15.8676			6.49		8.07		11.73		7.39		0.734778	0.641892	0.879016	0.532502
		20.9188	20.1244	8.39906			7.12		7.6		12.86		8.11		0.824952	0.801674		0.638905
		22.8531	8.30129	7.00394			8.53		9.58				10.97		0.944805	0.784937		0.592895
		17.3448	18.4566	14.3326			8.73		9.38				10.18		0.782284			0.5939
		11.1381	15.0138	14.8916			7.33						9.93		0.6434			0.659689
		26.959	18.4311	5.49603			9.31						11.03		0.932532			0.631579
		11.06	15.6989	5.46559			10.09						12.72		0.508007			0.571996
		13.6011	9.21047	7.88227			5.71						11.52		0.543558			0.646949
		11.0579	18.023	14.2058			8.86						10.39		0.73339			0.476961
		8.43519	26.7104	15.6761			8.61						7.66		0.672203			0.315136
		10.1187	13.4885	18.6269			7.69						3.81		0.67437			0.711332
		7.43211	17.8551	7.89529			6.42						8.6		0.753888
		19.3095	10.7776	8.22092			8.24								0.649957
		25.4041	4.45333	8.91143			7.52								0.582759
		13.6336	9.17532	11.4687			6.76								0.782258
		6.82157	9.14153	6.35456			7.76								0.825269
		20.3094	8.74535	12.6373			9.21								0.716856
			5.32201	11.5918			7.57								0.910448
			19.6822	5.34752			7.93								1.01323
			9.90421				10.72								0.918233
			15.4013				9.77								0.675431
			15.473				8.22								0.544635
			8.98375				6.04								0.678253
			9.68907				7.61								0.552951
			10.6995				6.84								0.652527
			4.07971				7.23								0.725993
			4.93973				8.77								0.862729
			15.0269				10.37								0.690922
			6.94616				9.97								0.745704
			5.87315				8.68								0.779359
			16.97				8.76								0.665577
			8.83349				8.14
			14.4427
			16.3879
			5.56925
			9.02048
			6.10195
			4.65756
			8.82446
			15.5091
			6.71914
			7.80033
			13.3889

## Sheet: Figure 3
		Lateral diffusion coefficient in dividing cells (um^2/s)				Lateral diffusion coefficient in PopZ-expressing cells (um^2/s)				Dividing cells			PopZ-expressing cells
		Old pole	Middle	New pole		Old pole	Middle	New pole		Pole/middle lateral diffusion coefficient ratio for old pole	Pole/middle lateral diffusion coefficient ratio for new pole	Old pole/new pole lateral diffusion coefficient ratio	Pole/middle lateral diffusion coefficient ratio for old pole	Pole/middle lateral diffusion coefficient ratio for new pole	Old pole/new pole lateral diffusion coefficient ratio
		4.28	8.5	6.27		7.84	9.81	6.58		0.419197	0.57788	0.451948	0.799185	0.670744	0.623025
		4.37	9.22	6.81		5.86	9.47	6.53		0.429273	0.578047	0.461207	0.618796	0.689546	0.674419
		5.22	9.71	7.04		4.72	9.94	6.77		0.467658	0.605333	0.49829	0.474849	0.681087	0.696935
		5.37	10.18	7.38		6.14	8.88	8.81		0.477026	0.60742	0.547909	0.691441	0.992117	0.697194
		5.59	10.21	7.56		6.29	11.32	8.27		0.485533	0.623248	0.561455	0.555654	0.730565	0.755839
		5.71	10.42	7.76		7.66	10.86	8.38		0.499044	0.634358	0.580541	0.705341	0.771639	0.76058
		5.71	10.46	7.98		6.52	9.44	6.72		0.507424	0.64068	0.604324	0.690678	0.711864	0.768186
		5.81	10.77	8.11		6.58	8.98	7.91		0.517593	0.655873	0.633174	0.732739	0.880846	0.779871
		6.19	10.8	8.11		6.09	8.29	6.28		0.530176	0.672444	0.681125	0.73462	0.757539	0.786175
		6.29	10.85	8.53		6.82	9.64	7.69		0.538729	0.674525	0.704069	0.707469	0.797718	0.809263
		6.31	11.06	8.53		8.01	11.61	8.42		0.543494	0.674809	0.718931	0.689922	0.725237	0.8272
		6.71	11.16	8.55		7.12	11.94	9.42		0.589313	0.679554	0.72306	0.596315	0.788945	0.831858
		6.88	11.25	8.57		6.49	10.04	6.98		0.6	0.693496	0.739691	0.646414	0.695219	0.886866
		6.93	11.28	8.61		5.52	11.87	8.86		0.60052	0.703612	0.75748	0.465038	0.74642	0.897397
		7.11	11.34	8.77		7.99	9.73	6.03		0.607034	0.723715	0.774298	0.821172	0.619733	0.914081
		7.17	11.42	8.84		4.64	9.66	6.88		0.611072	0.744978	0.785346	0.480331	0.712215	0.929799
		7.31	11.45	8.87		6.24	9.16	6.61		0.61346	0.749347	0.790727	0.681223	0.721616	0.944024
		7.61	11.49	9		8.14	10.55	7.18		0.617143	0.753018	0.791873	0.771564	0.680569	0.951306
		7.69	11.54	9.04		6.61	11.12	8.61		0.618699	0.754864	0.799781	0.594424	0.774281	0.969745
		7.72	11.59	9.14		7.53	12.39	8.93		0.619387	0.759514	0.804678	0.607748	0.720743	0.970238
		7.94	11.95	9.25		6.02	10.55	8.29		0.641711	0.774895	0.824237	0.570616	0.785782	1.1337
		7.95	11.97	9.25		6.39	12.85	7.87		0.6428	0.787805	0.867156	0.497276	0.612451	1.19149
		7.99	12.13	9.26		6.5	9.37	6.64		0.660269	0.793651	0.873303	0.693703	0.708645	1.32504
		8.28	12.18	9.28						0.66462	0.800434	0.882729
		8.43	12.3	9.28						0.670445	0.804747	0.893041
		8.61	12.3	9.28						0.671864	0.811746	0.918346
		8.66	12.35	9.38						0.683556	0.820537	0.940949
		8.69	12.43	9.43						0.69104	0.822695	0.962892
		8.91	13.03	9.49						0.692118	0.826118	0.982759
		9.12	13.06	9.69						0.720152	0.836347	0.983664
		9.34	13.08	10.09						0.732719	0.849624	1.00994
		9.4	13.1	10.17						0.742353	0.853532	1.01159
		9.47	13.15	10.33						0.764228	0.856481	1.0421
		9.48	13.41	10.51						0.774885	0.861493	1.04867
		9.6	13.45	10.81						0.786641	0.908913	1.06764
		9.62	13.45	11.48						0.793438	0.914989	1.07152
		9.72	14.03	11.55						0.798387	0.938824	1.09444
		9.85	14.09	11.64						0.808511	0.955716	1.10199
		10.12	14.11	11.64						0.842382	0.958716	1.26558
		10.64	14.96	12.27						0.868607	0.968638	1.26794
		11.91	15.42	12.54						0.981863	1.10421	1.5754
		12.13	15.75	12.7						1.01301	1.11208	1.12922

## Sheet: Figure 4
		BW25113-mEos3.2				BW25113-aceB::mEos3.2				BW25113-icd::mEos3.2				BW25113-ilvC::mEos3.2
		Pole/middle lateral diffusion coefficient ratio for slow pole	Pole/middle lateral diffusion coefficient ratio for both poles	Pole/middle lateral diffusion coefficient ratio for fast pole		Pole/middle lateral diffusion coefficient ratio for slow pole	Pole/middle lateral diffusion coefficient ratio for both poles	Pole/middle lateral diffusion coefficient ratio for fast pole		Pole/middle lateral diffusion coefficient ratio for slow pole	Pole/middle lateral diffusion coefficient ratio for both poles	Pole/middle lateral diffusion coefficient ratio for fast pole		Pole/middle lateral diffusion coefficient ratio for slow pole	Pole/middle lateral diffusion coefficient ratio for both poles	Pole/middle lateral diffusion coefficient ratio for fast pole
		0.340936	0.676702	0.596418		0.670312	0.698495	0.698495		0.688878	0.69712	0.69712		0.809249	0.957398	0.957398
		0.502761	0.84285	0.638101		0.587755	0.670312	0.670312		0.688878	0.688878	0.730477		0.78009	0.809249	0.809249
		0.548048	0.7083	0.642363		0.587755	0.587755	0.82289		0.730477	0.730477	0.844905		0.716023	0.78009	0.78009
		0.556713	0.65955	0.657379		0.727957	0.82289	0.82289		0.735081	0.844905	0.844905		0.716023	0.716023	0.953784
		0.593265	0.650163	0.664705		0.588356	0.727957	0.727957		0.666397	0.735081	0.735081		0.851646	0.953784	0.953784
		0.597796	0.833732	0.672749		0.588356	0.588356	0.673652		0.666397	0.666397	0.776725		0.706412	0.851646	0.851646
		0.607166	0.638101	0.676273		0.673652	0.673652	0.925346		0.712099	0.776725	0.776725		0.706412	0.706412	0.763015
		0.61786	0.61806	0.685489		0.828963	0.925346	0.925346		0.712099	0.712099	0.809129		0.763015	0.763015	0.800778
		0.61806	0.61786	0.7083		0.59515	0.828963	0.828963		0.624587	0.809129	0.809129		0.772688	0.800778	0.800778
		0.618695	0.768442	0.736961		0.59515	0.59515	0.671532		0.624587	0.624587	0.629778		0.772688	0.772688	0.781883
		0.6197	0.766985	0.737132		0.671532	0.671532	0.702109		0.629778	0.629778	0.725418		0.765374	0.781883	0.781883
		0.621673	0.703515	0.739472		0.702109	0.702109	0.83972		0.725418	0.725418	0.73781		0.765374	0.765374	0.858998
		0.636377	0.593265	0.764811		0.62655	0.83972	0.83972		0.680173	0.73781	0.73781		0.712656	0.858998	0.858998
		0.643466	0.596418	0.766985		0.62655	0.62655	0.632453		0.588549	0.680173	0.680173		0.712656	0.712656	0.892423
		0.650163	0.643466	0.768442		0.570062	0.632453	0.632453		0.588549	0.588549	0.683707		0.856482	0.892423	0.892423
		0.659003	0.676273	0.79166		0.570062	0.570062	0.599842		0.683707	0.683707	0.738107		0.708932	0.856482	0.856482
		0.65955	0.915524	0.808268		0.599842	0.599842	0.631572		0.729442	0.738107	0.738107		0.663218	0.708932	0.708932
		0.666826	0.840963	0.809463		0.631572	0.631572	0.824753		0.729442	0.729442	0.844502		0.663218	0.663218	0.869506
		0.676702	0.607166	0.823959		0.760965	0.824753	0.824753		0.731267	0.844502	0.844502		0.725485	0.869506	0.869506
		0.703515	0.809463	0.833732		0.746277	0.760965	0.760965		0.731267	0.731267	1.05847		0.725485	0.725485	0.909168
		0.724773	0.666826	0.84285		0.525439	0.746277	0.746277		0.536188	1.05847	1.05846		0.641362	0.909168	0.909168
		0.733592	0.823959	0.847366		0.525439	0.525439	0.830168		0.536188	0.536188	0.887741			0.641362
		0.770731	0.724773	0.863427		0.830168	0.830168	0.927537		0.791273	0.887741	0.887741			0.810185
		0.840963	0.847366	0.915524		0.830168	0.927537	0.927537		0.631457	0.791273	0.791273			0.642732
			0.548048			0.830168	0.830168	0.927537		0.631457	0.631457	0.828868			0.86934
			0.863427			0.831154	0.927537	0.927537		0.828868	0.828868	0.899402			0.79451
			0.636377			0.567779	0.831154	0.831154		0.736858	0.899402	0.899402			0.879947
			0.764811			0.567779	0.567779	0.782556			0.736858				0.730824
			0.621673			0.782556	0.782556	0.813836			0.680854				0.665918
			0.739472				0.813836				0.754025				0.63358
			0.659002				0.538166				0.87674				0.6935
			0.736961				0.788898				0.771093				0.84998
			0.770731				0.637987				0.827442				0.655532
			0.79166				0.808977				0.517211				0.798807
			0.808268				0.700155				0.651413				0.863724
			0.733592				0.725982				0.67403				0.735658
			0.642363				0.529435				0.755598				0.726099
			0.556713				0.840337				0.766294				0.7784
			0.664705				0.76681				0.886986				0.732965
			0.618695				0.623663				0.88143				0.84473
			0.6197				0.709202				0.757356				0.888785
			0.685489				0.804996				0.670936				0.7493
			0.657379				0.677573				0.816314
			0.597796				0.653522				0.783913
			0.672749				0.547777				0.729036
			0.502761				0.707915				0.842829
			0.340936				0.755022				0.673097
			0.737132				0.735181				0.80814
							0.682899				0.802599
							0.658049				0.517541
							0.649226				0.771765
							0.619443				0.673131
							0.707396				0.775117
							0.675045				0.75845
							0.675791
							0.626258
							0.789033
							0.759485

## Sheet: Figure 5
		Fast pole				Slow pole
		Non-shocked cells	One polar aggregate	Two polar aggregates		Non-shocked cells	One polar aggregate	Two polar aggregates
		0.684455	0.672101	0.643126		0.62413	0.368659	0.470232
		0.702607	0.72242	0.650616		0.698379	0.521945	0.520964
		0.781136	0.725888	0.65893		0.470696	0.53352	0.552124
		0.796909	0.742922	0.670683		0.716336	0.551789	0.558257
		0.860681	0.751904	0.670711		0.734778	0.577802	0.575588
		0.868472	0.752904	0.69119		0.824952	0.587769	0.580038
		0.782284	0.75838	0.699088		0.60619	0.609296	0.584226
		0.6434	0.796316	0.708081		0.541811	0.632197	0.613454
		0.932532	0.79661	0.741301		0.884473	0.651138	0.628593
		0.729537	0.820276	0.781971		0.508007	0.698477	0.657584
		0.717178	0.822171	0.787949		0.543558	0.700924	0.657712
		0.778535	0.824543	0.791626		0.73339	0.730729	0.668687
		0.717657	0.894242	0.837838		0.672203	0.781106	0.743917
		0.753888	0.914573	0.601972		0.597438	0.796555	0.542665
		0.798617	0.655063	0.660465		0.649957	0.371457	0.574419
		0.662069	0.677203	0.696069		0.582759	0.431034	0.585952
		0.782258	0.690406	0.715559		0.739919	0.495253	0.617801
		0.869176	0.72211	0.783029		0.825269	0.504016	0.644246
		0.716856	0.740964	0.802094		0.59375	0.589268	0.663802
		0.910448	0.808407	0.806867		0.730195	0.611312	0.694206
		0.918233	0.818537			0.755639	0.650841
		0.701726	0.836342			0.675431	0.659066
		0.625789	0.869707			0.544635	0.689655
		0.678253				0.630125
		0.71059				0.552951
		0.652527				0.593863
		0.872517				0.725993
		0.862729				0.81614
		0.716563				0.690922
		0.92268				0.745704
		0.779359				0.507117
		0.70646				0.665576

## Sheet: Figure S1
		Time, hours	OD600 of LB media					OD600 of E.coli BW25113-mEos3.2, biological replicates					OD600 of E.coli BW25113-rpsB:mRuby3, biological replicates
		0	0.092	0.0935	0.0915	0.0909	0.0922	0.1292	0.1111	0.1101	0.112	0.1077	0.111	0.1143	0.1138	0.1178	0.112
		0.166731	0.0915	0.0933	0.0916	0.0909	0.0923	0.1384	0.1161	0.1146	0.1179	0.1122	0.1163	0.1197	0.1188	0.1215	0.1163
		0.33339	0.0913	0.0929	0.0912	0.0906	0.0958	0.1505	0.1239	0.1221	0.1242	0.1179	0.1244	0.129	0.1262	0.1305	0.1245
		0.500044	0.0915	0.093	0.0912	0.0905	0.0906	0.1685	0.134	0.1322	0.1361	0.1262	0.1353	0.1412	0.137	0.139	0.1332
		0.666711	0.0911	0.0931	0.0909	0.0919	0.0905	0.1885	0.1462	0.1432	0.1486	0.1373	0.1478	0.1552	0.1496	0.1522	0.1458
		0.833364	0.0912	0.0929	0.0911	0.0907	0.0903	0.2206	0.1651	0.161	0.1688	0.1505	0.1706	0.1747	0.1667	0.1691	0.1602
		1.00003	0.0912	0.0929	0.0908	0.0905	0.0901	0.2573	0.1884	0.1829	0.1939	0.17	0.1924	0.2014	0.1902	0.1955	0.1838
		1.16669	0.0912	0.0925	0.0907	0.0913	0.0902	0.3025	0.2175	0.2107	0.2246	0.1931	0.2203	0.2328	0.2183	0.2241	0.2081
		1.33335	0.0912	0.0927	0.0909	0.0905	0.0902	0.3353	0.2607	0.2517	0.2732	0.2296	0.2626	0.2773	0.2619	0.2652	0.2486
		1.50001	0.091	0.0926	0.0907	0.0905	0.09	0.3869	0.3099	0.2987	0.3146	0.2704	0.3106	0.3264	0.3107	0.3115	0.2919
		1.66667	0.0911	0.0924	0.0905	0.0903	0.0899	0.4157	0.3433	0.342	0.3561	0.3083	0.3461	0.3594	0.3386	0.3388	0.3259
		1.83333	0.091	0.0923	0.0905	0.09	0.09	0.4588	0.3867	0.381	0.3979	0.3464	0.3884	0.4036	0.3835	0.3853	0.3647
		1.99998	0.091	0.0921	0.0905	0.0902	0.0897	0.5123	0.4253	0.4187	0.4296	0.3946	0.4249	0.4299	0.4191	0.4183	0.4085
		2.16664	0.091	0.0923	0.0905	0.0906	0.0899	0.5594	0.4685	0.4523	0.4715	0.4171	0.463	0.4751	0.4526	0.4556	0.4351
		2.3333	0.0909	0.0922	0.0906	0.09	0.0896	0.6032	0.5168	0.4987	0.5211	0.4693	0.5061	0.5188	0.4958	0.4979	0.4805
		2.49996	0.091	0.092	0.0905	0.0902	0.0899	0.6403	0.5687	0.5546	0.5723	0.5132	0.5592	0.5683	0.5478	0.5481	0.5306
		2.66662	0.0911	0.0918	0.0904	0.0904	0.0897	0.6943	0.6117	0.596	0.6201	0.5639	0.6051	0.6114	0.5937	0.5909	0.5763
		2.83328	0.091	0.0918	0.0904	0.0901	0.0897	0.7336	0.6555	0.6435	0.6583	0.6023	0.6465	0.6615	0.6335	0.6322	0.6141
		2.99994	0.091	0.0919	0.0903	0.0901	0.0897	0.7596	0.7016	0.6848	0.7062	0.6459	0.692	0.7014	0.6777	0.6796	0.6568
		3.16661	0.0908	0.0917	0.0905	0.0901	0.0895	0.7888	0.7462	0.7362	0.746	0.6919	0.7327	0.7393	0.7249	0.7163	0.7056
		3.33327	0.0908	0.0917	0.0903	0.0903	0.0898	0.8057	0.7793	0.7742	0.7794	0.7398	0.7638	0.767	0.7547	0.7521	0.7405
		3.49992	0.0909	0.0916	0.0903	0.0899	0.0891	0.8161	0.805	0.7946	0.8033	0.7722	0.7878	0.7872	0.7849	0.7833	0.7692
		3.66658	0.0909	0.0917	0.0904	0.0902	0.089	0.8178	0.8132	0.8114	0.815	0.7925	0.8115	0.8085	0.8022	0.7957	0.7883
		3.83324	0.0909	0.0919	0.0903	0.0901	0.0889	0.8274	0.8257	0.8212	0.8222	0.8094	0.8174	0.8224	0.8134	0.8062	0.8019
		3.9999	0.0909	0.0919	0.0905	0.0902	0.0891	0.8323	0.8345	0.8321	0.8292	0.8129	0.833	0.8266	0.822	0.8231	0.8079
		4.16657	0.0909	0.0918	0.0903	0.0902	0.0888	0.8318	0.8417	0.8377	0.8434	0.8333	0.8356	0.8396	0.8331	0.8394	0.8191
		4.33323	0.0908	0.0918	0.0903	0.0901	0.0893	0.8428	0.848	0.8457	0.844	0.8394	0.8444	0.8386	0.8417	0.8443	0.8309
		4.49989	0.0908	0.0917	0.0902	0.0898	0.0888	0.8437	0.8536	0.8545	0.8493	0.849	0.8534	0.8433	0.8532	0.8486	0.8345
		4.66655	0.0907	0.0918	0.0902	0.09	0.0887	0.842	0.8582	0.8696	0.8532	0.8437	0.8569	0.8496	0.8581	0.8573	0.8446
		4.83321	0.0909	0.0918	0.0905	0.0902	0.0887	0.853	0.8602	0.8683	0.8554	0.8448	0.8607	0.8565	0.8584	0.8577	0.845
		4.99987	0.0907	0.0917	0.0903	0.0903	0.0888	0.8493	0.8646	0.8608	0.8635	0.8591	0.8689	0.8569	0.8625	0.8656	0.8531
		5.16653	0.0909	0.0916	0.0903	0.0902	0.0888	0.8683	0.8662	0.867	0.8685	0.8597	0.8683	0.8596	0.8687	0.869	0.8542
		5.33319	0.091	0.0917	0.0902	0.0902	0.0887	0.851	0.867	0.8784	0.8729	0.8664	0.8711	0.8721	0.8705	0.8798	0.8618
		5.49985	0.091	0.0919	0.0903	0.0903	0.0887	0.8639	0.871	0.8686	0.8708	0.8621	0.8743	0.8681	0.8724	0.8803	0.8641
		5.66651	0.0908	0.0917	0.0901	0.0899	0.0886	0.8566	0.8765	0.8898	0.8697	0.8681	0.8764	0.8677	0.8749	0.8837	0.8649
		5.83317	0.0911	0.0917	0.0901	0.0903	0.0887	0.8575	0.8742	0.8695	0.8776	0.8715	0.8782	0.8696	0.8799	0.8849	0.8661
		5.99983	0.091	0.0917	0.0902	0.0902	0.0887	0.863	0.8828	0.8915	0.8818	0.8861	0.8817	0.88	0.8794	0.8853	0.8701
		6.16649	0.0908	0.0918	0.0903	0.09	0.0886	0.8641	0.882	0.8729	0.884	0.8744	0.8912	0.8837	0.8908	0.8923	0.871
		6.33315	0.0907	0.0916	0.09	0.09	0.0884	0.891	0.8799	0.8761	0.89	0.8855	0.8877	0.8775	0.8837	0.8972	0.8727
		6.49981	0.0907	0.0918	0.09	0.0901	0.0886	0.8785	0.8812	0.8775	0.8982	0.8962	0.8881	0.8768	0.8842	0.9022	0.8769
		6.66647	0.0908	0.0919	0.0903	0.0901	0.0886	0.8792	0.8833	0.878	0.8908	0.8795	0.89	0.8896	0.8911	0.9034	0.8783
		6.83312	0.0908	0.0917	0.0902	0.0899	0.0885	0.876	0.8845	0.9003	0.9053	0.8855	0.8912	0.8811	0.8888	0.9008	0.8823
		6.99979	0.0908	0.0918	0.09	0.0901	0.0885	0.8709	0.885	0.8813	0.9083	0.8953	0.8942	0.884	0.8955	0.9046	0.8832
		7.16645	0.0908	0.0918	0.09	0.0899	0.0886	0.8819	0.8871	0.884	0.8898	0.8819	0.8966	0.885	0.9107	0.9101	0.8858
		7.33311	0.0911	0.0919	0.0902	0.0899	0.0886	0.8743	0.8886	0.8846	0.9125	0.9053	0.9173	0.8861	0.9024	0.9148	0.8859
		7.49977	0.0907	0.0915	0.09	0.0898	0.0884	0.8852	0.8917	0.8859	0.9062	0.8935	0.9041	0.8906	0.8979	0.9095	0.8871
		7.66643	0.0906	0.0917	0.0901	0.0904	0.0886	0.8806	0.9078	0.9148	0.9153	0.8909	0.9029	0.8958	0.9	0.9173	0.893
		7.83309	0.0908	0.0916	0.09	0.0902	0.0889	0.8844	0.8985	0.9132	0.9117	0.8921	0.9098	0.8972	0.9035	0.9245	0.8928
		7.99976	0.0908	0.0918	0.09	0.0897	0.0885	0.885	0.8969	0.9312	0.9156	0.909	0.9156	0.8954	0.9175	0.9245	0.9067
		8.16641	0.0908	0.0916	0.0899	0.0898	0.0886	0.8822	0.9102	0.9049	0.9111	0.8973	0.9091	0.9044	0.9065	0.9262	0.8946
		8.33307	0.0907	0.0918	0.09	0.0901	0.0887	0.8916	0.9008	0.8947	0.9083	0.9006	0.9109	0.919	0.9181	0.9287	0.8993
		8.49972	0.0907	0.0915	0.09	0.0898	0.0885	0.8879	0.9025	0.8945	0.9209	0.9152	0.9164	0.9014	0.9188	0.9253	0.9001
		8.66639	0.0908	0.0916	0.0899	0.09	0.0885	0.8887	0.9022	0.9337	0.9176	0.9019	0.9203	0.9121	0.9131	0.9339	0.9043
		8.83304	0.0909	0.0917	0.09	0.0901	0.0885	0.8871	0.9053	0.9148	0.9128	0.9155	0.9187	0.9062	0.9153	0.9355	0.9049
		8.9997	0.0907	0.0918	0.09	0.0898	0.0886	0.9018	0.9059	0.8999	0.9313	0.9091	0.9238	0.9087	0.9186	0.9358	0.9146
		9.16636	0.0908	0.0917	0.0899	0.0897	0.0886	0.9131	0.9079	0.9264	0.9161	0.9292	0.9221	0.938	0.9196	0.9392	0.908
		9.33302	0.0908	0.0918	0.09	0.09	0.0884	0.8929	0.9101	0.9017	0.936	0.921	0.924	0.9365	0.9221	0.9423	0.912
		9.49969	0.0907	0.0918	0.09	0.0899	0.0894	0.9074	0.9092	0.9342	0.9313	0.9226	0.9244	0.9191	0.9266	0.9439	0.9139
		9.66635	0.091	0.0929	0.0901	0.0897	0.0885	0.8979	0.9099	0.9064	0.9258	0.9265	0.927	0.9235	0.9263	0.9427	0.9147
		9.83301	0.0906	0.0917	0.09	0.0901	0.0886	0.8971	0.9121	0.9457	0.928	0.9397	0.9311	0.9408	0.9282	0.9509	0.9164
		9.99967	0.0906	0.0914	0.0897	0.0897	0.0884	0.898	0.9126	0.9132	0.9297	0.9225	0.9508	0.9412	0.9292	0.9496	0.9217
		10.1663	0.0907	0.0922	0.09	0.09	0.0887	0.9166	0.9141	0.9067	0.9385	0.9358	0.933	0.9238	0.9315	0.9604	0.9259
		10.333	0.0906	0.0921	0.0898	0.0899	0.0883	0.8994	0.915	0.9156	0.9406	0.9251	0.9347	0.9196	0.9411	0.9533	0.9207
		10.4997	0.0906	0.0914	0.09	0.0899	0.0884	0.9226	0.9166	0.9078	0.9321	0.939	0.9425	0.9217	0.9379	0.9572	0.9266
		10.6663	0.0906	0.0916	0.09	0.0898	0.0884	0.9038	0.924	0.9135	0.9374	0.9348	0.938	0.946	0.9375	0.9564	0.9254
		10.833	0.0906	0.0915	0.0898	0.0897	0.0887	0.9057	0.9206	0.9252	0.9384	0.9252	0.9507	0.9435	0.9395	0.9632	0.9299
		10.9996	0.0905	0.0917	0.0898	0.0899	0.0892	0.919	0.9288	0.9118	0.9299	0.9353	0.9538	0.9525	0.9394	0.9606	0.9281
		11.1663	0.0906	0.0916	0.0899	0.0897	0.0886	0.9375	0.9236	0.9161	0.9395	0.9474	0.9399	0.9483	0.9504	0.9652	0.9303
		11.333	0.0905	0.0914	0.0898	0.0895	0.0884	0.9285	0.9179	0.938	0.9349	0.9388	0.9556	0.9291	0.9437	0.9644	0.9328
		11.4996	0.0906	0.0914	0.0898	0.0895	0.0886	0.9056	0.9274	0.913	0.9437	0.9445	0.9447	0.9489	0.9444	0.9671	0.9437
		11.6663	0.0906	0.0914	0.0897	0.09	0.0885	0.91	0.9317	0.9458	0.9391	0.9465	0.9449	0.9379	0.9566	0.9668	0.9304
		11.8329	0.0907	0.0914	0.0897	0.0898	0.0882	0.907	0.9334	0.9134	0.9473	0.9288	0.9593	0.9454	0.9489	0.9725	0.9478

## Sheet: Figure S3
		Displasements destibution of mEos3.2 in E.coli BW25113 cells (% of all detected dectributions)				Localizations destibution of mEos3.2 in E.coli BW25113 cells (% of all detected localizations)
		Old pole	Middle	New pole		Old pole	Middle	New pole
		3.50456	69.5297	7.41936		8.28952	73.6705	18.0399
		4.01262	71.0021	8.17001		9.32717	77.9247	12.7481
		4.22279	71.8238	8.62716		10.7677	8.36464	80.8677
		4.45353	72.1832	9.09759		13.6283	77.8309	8.54082
		4.5045	72.4005	9.4936		6.83257	72.6733	20.4941
		5.1705	72.5537	9.99865		7.41244	77.5325	15.0551
		5.22918	73.9385	10.542		7.33117	73.0844	19.5844
		5.52709	75.3266	10.7036		6.06656	72.9547	20.9788
		6.47959	75.4066	10.7478		10.6196	77.3049	12.0755
		6.624	75.9266	10.8163		9.6183	74.7555	15.6262
		6.89541	76.0757	11.0565		10.2997	73.6309	16.0694
		6.97994	76.1019	11.2583		16.6349	72.3163	11.0488
		7.32547	76.3816	11.4669		11.9919	74.9279	13.0801
		7.60114	76.434	11.588		10.8531	76.0172	13.1297
		7.646	76.6069	12.3253		13.6098	76.0458	10.3444
		7.68691	76.7041	12.4375		11.2233	77.1716	11.6051
		7.79026	76.7115	12.6845		6.751	69.6692	23.5798
		7.79026	76.7528	13.3993		5.34622	77.8792	16.7745
		7.79026	77.1287	13.4878		7.84777	78.7624	13.3898
		7.79026	77.312	13.5225		8.87712	73.4732	17.6496
		7.79026	77.4303	13.7768		9.58983	73.9618	16.4484
		7.79026	77.5469	14.0189		9.04537	80.135	10.8196
		7.79026	77.8384	14.6718		9.16793	76.9163	13.9158
		7.79026	78.5754	14.7795		11.1699	73.9595	14.8706
		7.79026	78.7035	14.8072		9.49619	74.1044	16.3994
		7.79026	78.7219	15.3362		10.6462	76.7855	12.5683
		7.79026	78.8089	15.3578		9.69803	76.709	13.593
		7.90206	79.0012	15.4982		8.41024	76.1107	15.479
		8.24389	79.6928	15.5056		10.3225	79.3736	10.3039
		8.26062	79.7722	15.6028		10.4372	72.5975	16.9653
		8.38482	79.9362	15.9619		9.85177	74.1555	15.9927
		8.5969	80.7952	16.064		10.7923	73.2716	15.9362
		8.92775	80.8237	16.2406		11.3732	71.0387	17.588
		9.07258	81.0525	16.8027		15.4621	75.6051	8.93279
		9.09091	81.0957	17.1779		12.4141	75.3167	12.2692
		9.24262	81.2566	18.3569		9.23707	77.5958	13.1671
		9.3372	81.651	19.9117		5.76302	72.4451	21.7919
		9.47195	81.9747	20.0265		9.64038	78.867	11.4926
		10.5627	82.2111	20.5344		7.54026	77.5961	14.8637
		10.5776	82.7041	21.2077		12.4844	77.5269	9.98867
		10.7545	82.7161	22.2758		10.7816	77.5909	11.6274
		10.8651	83.5081	23.9534		9.84704	73.9583	16.1947
		12.2682	84.0397	26.0168		9.36338	75.6807	14.9559

## Sheet: Figure S4
		Diffusion coefficient in non-dividing BW25113 E.coli (um^2/s)				Diffusion coefficient in PopZ-expressing BW25113 E.coli (um^2/s)				Diffusion coefficient in dividing BW25113 E.coli (um^2/s)
		Slow pole	Middle	Fast pole		Slow pole	Middle	Fast pole		Slow pole	Middle	Fast pole
		8.07	12.93	8.85		6.58	8.29	7.84		4.28	8.5	7.11
		9.91	14.19	9.97		5.86	8.88	7.84		4.37	9.22	7.69
		5.14	10.92	8.53		5.86	8.98	6.53		5.22	9.71	7.76
		6.49	9.06	7.22		4.72	9.16	6.53		5.37	10.18	7.95
		7.12	9.69	8.34		4.72	9.44	6.77		5.59	10.21	7.98
		8.53	10.34	8.98		6.77	9.47	8.81		5.71	10.42	8.11
		8.73	9.24	9.76		6.14	9.64	8.81		5.71	10.46	8.53
		5.68	9.37	7.33		6.14	9.66	8.27		5.81	10.77	8.55
		7.84	14.47	9.31		6.29	9.73	8.27		6.19	10.8	8.57
		9.57	10.82	10.09		6.29	9.81	7.66		6.27	10.85	8.61
		5.71	11.24	8.2		7.66	9.94	8.38		6.29	11.06	8.69
		8.86	16.3	11.69		6.52	10.04	8.38		6.31	11.16	8.77
		8.61	11.74	9.14		6.52	10.55	6.72		6.71	11.25	8.84
		7.69	11.44	8.21		6.72	10.86	7.91		6.81	11.28	9.14
		6.42	9.52	11.83		6.58	11.32	7.91		6.88	11.34	9.25
		6.53	10.93	8.24		6.28	11.61	6.58		6.93	11.42	9.25
		7.52	11.57	9.24		6.09	11.87	6.28		7.04	11.45	9.26
		6.76	11.6	7.68		6.09	11.94	6.82		7.17	11.49	9.28
		7.34	9.92	7.76		6.82	9.37	7.69		7.31	11.54	9.28
		9.21	11.16	9.7		7.69	10.55	8.01		7.38	11.59	9.28
		6.27	10.56	7.57		8.01	11.12	8.42		7.56	11.95	9.34
		6.36	8.71	7.93		7.12	12.39	8.42		7.61	11.97	9.38
		7.47	10.58	10.72		7.12	12.85	9.42		7.72	12.13	9.4
		8.04	10.64	9.77						7.94	12.18	9.43
		8.22	12.17	8.54						7.99	12.3	9.47
		6.04	11.09	6.94						8.11	12.3	9.48
		7.07	11.22	7.61						8.28	12.35	9.6
		6.84	12.37	8.79						8.43	12.43	9.69
		6.58	11.08	7.23						8.53	13.03	9.85
		8.77	12.08	10.54						8.61	13.06	10.09
		9.81	12.02	10.37						8.66	13.08	10.17
		9.97	14.43	10.34						8.87	13.1	10.33
		8.68	11.64	10.74						8.91	13.15	10.51
		5.7	11.24	8.76						9	13.41	10.81
		8.14	12.23	8.64						9.04	13.45	11.48
										9.12	13.45	11.55
										9.49	14.03	11.64
										9.62	14.09	11.91
										9.72	14.11	12.13
										10.12	14.96	12.27
										10.64	15.42	12.54
										11.64	15.75	12.7

## Sheet: Figure S5
		Cell length (um)	Nucleoid length (um)
		2.3142	1.5495
		2.6024	1.7999
		2.301	1.5875
		2.4169	1.4791
		2.8177	1.733
		2.0852	1.1655
		1.9095	1.0599
		2.2753	1.4526
		3.0154	2.212
		2.7208	1.8413
		1.9976	1.0404
		1.9383	1.0833
		2.3265	1.4284
		2.6167	1.8445
		2.7125	1.8002
		2.4242	1.3977
		2.5008	1.6456
		2.6352	1.8194
		2.9074	1.9901
		2.9489	2.0731
		2.8706	2.0595
		2.4418	1.4743
		2.6941	1.7235
		2.4153	1.2981
		2.1015	1.0399
		2.2637	1.438
		2.3104	1.3176
		2.8246	1.9921
		2.5305	1.461
		2.1291	1.1837
		2.0883	1.2235
		3.2289	1.9539
		2.0687	1.2865
		2.9418	1.6415
		2.7936	1.5824
		2.2316	1.5484
		1.8629	1.08
		2.4396	1.6142
		2.9699	1.8918

## Sheet: Figure S11
		Time, hours	OD600 of E.coli BW25113-mEos3.2, biological replicates
		0	0.07	0.06	0.07	0.05
		1	0.07	0.06	0.06	0.07
		16	0.8	0.8	0.78	0.72
		17	0.89	0.91	0.84	0.83
		18	1.1	1.11	1.09	0.99
		19	1.28	1.28	1.22	1.16
		20	1.4	1.4	1.37	1.32
		21	1.52	1.52	1.49	1.48
		22	1.57	1.67	1.67	1.57
		23	1.57	1.72	1.56	1.57
		24	1.59	1.82	1.71	1.58
